# Supplementary material for: Maternal Immune Activation Induces Neuroinflammation and Cortical Synaptic Deficits in the Adolescent Rat Offspring
Source: Int J Mol Sci. 2020 Jun 8;21(11):4097. doi: 10.3390/ijms21114097 (PMC7312084; doi:10.3390/ijms21114097)
Supplement: Supplementary file 1 [file ijms-21-04097-s001.zip]

Archive with 4 entries (3 files):
- Supplementary materials/
- Supplementary materials/Sup Fig 2 colo.jpg
- Supplementary materials/Supl Fig 1.jpg
- Supplementary materials/Supplementary materials.docx
